# Supplementary material for: Irradiation with carbon ion beams affects soybean nutritional quality in early generations
Source: PeerJ. 2022 Sep 30;10:e14080. doi: 10.7717/peerj.14080 (PMC9528902; doi:10.7717/peerj.14080)
Supplement: Supplemental Information 1 [file peerj-10-14080-s001.zip › data.xlsx]

## Sheet: Sheet1
protein 2019	oil 2019	soluble sugar 2019	sucrose 2019	Zn 2019	Fe 2019	Mn 2019	Cu 2019	Daidzin 2019	Glycitin 2019	Genistin 2019	protein 2020	oil 2020	soluble sugar 2020	sucrose 2020	Zn 2020	Fe 2020	Mn 2020	Cu 2020	Daidzin 2020	Glycitin 2020	Genistin 2020
41.04	23.2	115.11	41.55	35.81	69.53	19.68	11.34	538.4	47.67	1474.95	39.81	24.37	93.62	45.12	33.39	37	23.02	12.55	274.19	44.19	456.38
40.56	20.26	123.39	48.94	32.43	69.03	20.07	11.29	530.96	61.78	1058.85	36.67	24.26	87.32	40.19	31.45	37.82	23.4	11.59	371.99	83.72	549.37
41.97	19.98	90.57	49.64	32.83	63.7	19.71	10.4	401.45	47.26	948.51	38.32	23.54	78.11	33.52	38.65	42.48	26.75	10.61	417.65	78.36	653.51
40.5	20.53	88.16	55.16	31.7	71.46	18.36	11.75	556.62	46.98	942.11	38.96	24.02	98.89	52.64	39.24	44.09	24.62	8.77	339.37	65.74	515.3
41	21.27	109.68	42.45	31.29	66.3	19.11	11.14	294.64	34.13	526.54	38.14	21.45	88.12	44.18	34.44	35.62	23.51	7.29	430.92	75.9	706.41
40.87	21.52	85.28	51.77	33.89	72.98	20.45	14.01	566.84	63.05	1277.09	36.95	24.3	72.42	34.28	37.9	40.95	23.47	9.05	465.94	79.65	504.08
40.54	20.68	84.4	52.15	30.2	69.7	17.93	12.79	736.72	70.36	1821.19	37.4	23.91	80.35	41.54	38.41	37.98	24.75	11.06	383.35	81.08	606.66
40.75	21.31	91.57	55.24	28.96	69.7	18.95	12.25	690.96	74.59	1293.12	41.14	23.08	77.8	38.45	38.94	43.83	24.23	11.05	369.68	68.12	608.7
41.88	20.55	79.36	54.4	34.52	64.58	20.06	13.94	783.91	85.52	1671.95	40.9	24.28	85.89	40.61	38.66	44.51	28.53	8.9	340.6	46.39	608.15
41.73	19.46	84.17	57.32	32.73	73.68	17.39	13.23	714.25	67.05	1278.97	37.57	23.02	70.54	29.32	37.67	37.93	25.48	9.27	434.06	62.08	799.64
41.65	20.21	90.19	54.98	32.07	74.37	19.04	14.5	578.19	70.82	1181.01	39.49	23.61	59.94	27.89	39	43	24.9	8.54	506.62	71.05	896.55
40.13	21.09	90.77	61.22	34.69	74.62	19.55	13.14	402.79	45.06	952.89	40.89	24.84	78.77	38.14	40.7	37.52	24.73	7.18	461.84	66.79	782.24
42.09	19.41	77.97	48.52	31.94	74.57	17.73	14.39	552.99	54.75	1070.91	39.19	25.51	80.69	37.91	40.81	43.91	25.61	9.56	582.91	73.58	948.4
41.7	19.63	87.84	57.33	30.86	72.23	19.34	14.12	513.8	61.15	703.78	39.32	24.36	78.62	43.36	37.21	40.25	25.36	10.23	563.68	76.15	1025.28
42.89	19.3	90.91	57.69	30.99	82.15	20.68	13.83	730.74	72.67	1341.34	39.17	24.76	70.73	38.33	36.05	38.51	25.2	8.67	469.77	78.88	781.85
41.26	19.79	101.13	65.47	30.66	72.66	17.21	14.61	545.51	60.48	1247.03	38.69	25.78	84.92	51.25	37.2	43.49	28.53	10.2	458.13	62.1	862.1
40.26	20.33	81.96	57.83	30.45	69.97	17.87	13.52	552.12	60.18	1113.78	41.96	24.34	73.02	37.9	38.12	48.38	27.74	7.05	481.36	89.41	835.2
41.29	19.61	98.45	61.75	30.21	81.33	20.5	13.74	439.74	45.95	1239.39	38.16	25.7	81.19	46.24	36.62	44.2	30.26	9.22	404.31	64.36	716.23
40.93	20.2	104.05	41.65	33	77.99	20.03	13.21	478.85	48.91	877.68	37.88	24.83	73.89	59.74	39.1	45.3	28.8	7.25	502.38	90.73	783.77
40.45	19.72	112.91	40.51	30.32	81.12	18.95	14.05	582.24	49.2	1151.27	37.6	24.14	60.54	26.63	37.64	44.66	27.84	7.75	501.88	87	801.57
41.16	20.82	87	54.74	30.29	82.5	20	12.68	572.15	58.9	1362.48	38.35	24.37	72.65	34.98	37.09	44.13	28.09	7.19	247.37	41.5	430.9
42	20.53	83.72	56.79	32.2	85.28	20.61	15	265.45	33.65	766.94	40.38	24.27	69.11	39.07	38.35	46.01	27.47	9.44	477.85	75.84	822.88
41.78	19.25	87.71	59.37	29.11	75.64	18.94	13.47	382.02	42.11	745.83	39.43	24.99	70.62	34.34	39.26	43.12	26.48	6.87	394.36	65.51	626.43
40.89	20.09	107.25	39.56	30.13	74.27	18.58	13.38	403.22	45.92	872.59	37.89	23.6	77.18	42.18	35.58	40.97	27.7	9.1	490.17	73.09	854.45
41.39	22.23	103.63	49.73	28.09	75.39	17.8	12.75	622.25	79.26	786.62	39.78	24.26	79.25	40.74	41.6	48.74	27.06	7.1	487.76	79.3	775.64
40.85	21.04	90.59	54.4	31.55	65.12	18.25	12.65	462.11	51.13	651.61	36.88	24.65	71.28	40.81	37.04	48.78	29.26	8.15	502.17	75.76	886.64
41.32	20.32	89.81	57.36	30.96	76.55	18.65	13.51	654.64	66.85	1388.58	37.8	23.99	78.57	48.99	37.01	49.8	32.48	6.51	604.8	81.52	1133.42
40.23	18.77	91.98	44.77	31.01	74.09	17.4	13.3	563.67	68.14	818.77	36.87	23.51	82.2	46.5	37.72	56.78	29.18	8.17	541.57	65.27	1004.67
41.3	19.36	96.74	52.83	33.04	76.21	19.93	14.66	556.82	52.41	710.53	38.41	20.73	67.58	43.59	37.72	51.14	28.67	6.52	487.69	94.94	745.63
42.23	20.07	88.53	59.28	29.16	75.05	17.86	13.76	404.98	46.45	1038.79	35.96	21.21	71.05	49.33	35.69	51.43	28.28	7.39	555.4	75.77	986.12
41.22	19.89	90.22	46.09	27.79	69.05	21.03	12.78	654.84	63.66	884.77	39.62	22.61	62.89	30.12	38.07	47.43	26.58	8.09	510.45	89.07	816.69
40.99	19.65	90.38	58.12	31.08	78.97	19.54	14.16	421.76	45.46	563.02	36.86	22.28	68.8	36.43	38.92	47.38	31.75	12.28	414.85	68.18	619.56
41.1	21.3	87.14	51.64	24.92	68.69	17.71	11.49	529.53	56.13	913.86	38.4	22.5	75.79	43.38	40.67	55.02	27.17	7.37	571.86	74.96	995.87
41.8	19.77	83.25	48.53	28.59	72.26	23.3	13.26	747.97	67.7	1258.22	38.97	21.76	81.45	44.67	40.29	55.24	28.8	9.71	577.6	79.6	858.01
39.63	20.43	85.56	49.16	28.17	75.16	21.97	11.98	546.57	58.42	749.84	38.75	22.42	66.21	32.66	40.28	47.48	30.05	10.05	544.3	61.72	929.85
41.18	20.42	93.91	48.75	29.54	82.66	19.36	12.45	807.34	89.92	1677.41	37.09	20.99	69.54	35.77	39.63	56.2	28.04	10.04	534.08	75.91	860.37
42.51	19.07	97.87	55.21	31.27	78.51	20.29	12.73	639.68	58.27	1359.87	38.25	20.29	64.89	35.13	39.23	57.87	29.76	8.92	377.44	45.65	585.21
40.16	20.3	98.25	50.94	28.1	72.52	21.31	11.8	819.21	93.17	1630.51	37.08	21.33	76.8	43.39	38.98	61	30.29	10.22	583.96	86.86	1000.84
41.21	22.61	92.27	54.78	29.68	73.47	21.5	12.7	588.96	65.64	1272.28	37.5	21.92	75.66	44.82	35.38	59.4	31.68	9.73	569.36	66.57	1085.09
39.51	22.51	104.66	51.99	27.7	68.42	22.05	10.78	699.98	79.13	1347.55	38.1	21.34	75.81	39.91	36.82	60.94	29.6	8.35	532.1	82.6	950.29
38.48	20.5	115.15	47.34	27.07	79.46	21.66	10.97	484.05	61.8	1259.48	37.15	25.21	79.85	42.65	37	59.91	31.53	7.75	541.69	72.9	1024.93
40.44	19.29	93	47.99	28.33	75.79	21.24	11.02	522.69	52.65	841.18	38.35	24.65	77.05	41.79	38.08	61.63	30.07	8.95	569.9	78.78	973.17
42.01	19.03	87.57	50.81	28.48	74.72	22.07	9.75	558.85	62.64	1119.29	36.58	24.23	75.61	53.29	37.22	69.84	30.2	5.63	543.21	95	908.26
41.12	19.29	87.6	46.53	30.47	74.49	22.12	10.49	385.16	43.75	1025.69	38.09	24.36	90.75	52.12	38.26	58.18	31.82	11.7	505.45	64.73	905.72
40.28	18.91	94.87	46.67	28.65	74.77	21.15	9.9	401.09	39.36	791.51	37.86	23.92	85.42	47.02	37.68	52.9	29.04	9.68	562.3	81.59	956.96
40.35	19.44	84.23	43.67	27.9	78.17	20.98	11.32	566.05	59.88	1289.29	37.61	23.4	76.15	46.22	36.85	55.02	30.51	10.97	542.38	93.72	1005.72
40.48	23.52	88.15	46.41	27.48	77.9	23.24	9.44	665.22	68.04	1164.03	36.96	24.14	75.2	54.23	38.01	54.04	28.24	11.45	533.21	61.22	980.79
42.16	20.42	118.21	48.79	31.15	74.12	21	11.18	583.78	36.54	1319.15	39.33	23.83	95.16	58.82	36.4	50.22	20.1	9.21	687.36	72.25	1047.98
41.7	21.72	81.85	50.21	29.81	70.33	22.43	10.99	552.06	53.8	1114.54	38.7	23.51	71.69	42.48	37.34	48.35	22.63	15.01	516.98	69.55	916.96
41.95	21.08	97.18	51.35	29.46	65.69	22.32	11.25	528.41	59.17	1213.86	38.47	21.47	68.36	36.9	38.64	44.22	22.57	9.63	421.02	61.92	710.05
42.07	21.71	100.18	46.07	28.24	69.54	20.84	12.3	606	60.59	1063.26	37.74	23.04	72.72	41.38	38.13	50.38	23.69	13.99	509.75	77.56	876.52
41.17	21.42	97.87	50	28.48	69.55	21.32	11.07	600.51	64.65	1343.45	37.95	21.17	64.6	34.63	38.19	53.19	22.73	13.12	521.41	77.86	868.72
40.83	21.7	103.89	48.96	27.89	69.86	18.03	12.27	672.19	74.83	1522.64	37.84	22.46	69.67	40.19	37.31	54.48	23.26	14.94	514.88	64.95	948.99
40.4	21.35	108	49.17	27.9	73.57	17.59	12.6	486.94	52.3	1010.15	38.36	23.41	69.2	42.04	36.95	50.73	23.13	13.95	644.16	82.23	1134.74
40.05	21.55	99.23	49.92	26.92	69.21	17.77	12.4	477.79	64.72	973.15	38.2	22.04	67.59	37.31	36.76	53.13	24.06	15.61	421.69	67.73	765.88
40.22	21.88	90.17	45.73	25.98	74.91	18.52	12.14	851.19	96.34	1431.06	38.52	21.31	48.11	22.68	38.3	36.03	23.05	13.03	301.36	61.34	567.26
42.55	20.34	100.5	51.46	28.37	76.87	17.99	12.69	671.24	66.77	1175.25	38.28	21.86	67.23	36.46	37.01	31.92	22.96	13.07	562.77	67.18	1054.99
41	20.59	95.44	57.33	28.29	77.35	17.98	9.83	427.48	48.2	1097.68	39.06	21.06	79.99	49.54	38.49	37.52	23.78	13.77	320.31	54.09	608.54
40.13	21.01	93.21	50.04	27.57	80.65	19.53	10.73	368.89	53.59	877.51	36.55	20.67	70.43	40.21	36.99	32.05	22.98	11.69	509.85	68.25	840.86
39.43	21.76	110.6	42.41	28.55	81.87	18.74	11.33	525.87	54.06	1277.85	40.89	24.16	86.68	60.94	42.59	34.26	23.93	12.23	486.88	71.38	761.5
41.82	20.32	98.17	54.58	30.64	81.21	21.36	13.7	494.05	51.68	1023.96	39.77	24.07	77.55	46.58	40.93	47.35	26.22	11.52	397.07	56.79	677.36
40.3	19.8	87.69	55.86	29.28	75.18	21.03	13.4	482.46	58.4	1346.8	39.95	24.65	90.27	64.56	41.62	40.37	23.14	10.05	510.39	80	845.13
39.53	21.12	120.69	49.86	26.99	79.16	17.08	12.95	745.44	80.1	1468.39	38.96	24.25	85.21	51.97	39.13	52.85	26.49	9.58	598.53	69.59	1070.95
41.26	23.77	107.7	58.86	25.55	79.88	18.84	11.39	574.16	61.8	1230.2	36.42	24.03	81.68	55.14	38.19	47.13	25.48	11.39	734.84	96.16	1141.66
39.45	21.67	99.57	47.64	28	82.21	20.23	11.09	641.31	65.59	1243.78	38.66	24.13	86.96	61.16	38.13	42.21	23.38	14	534.04	86.22	913.95
41.23	21.85	98.78	48.97	29.22	78.63	18.37	11.72	446.58	43.65	586.44	37.99	23.39	86.82	59.49	40.77	49.04	24.86	13.33	618.36	111.79	946.99
40.44	22.4	94.84	52.54	28.52	81.6	19.04	12.14	776.58	98.64	1564.59	35.69	24.52	75.13	50.45	39.11	46.55	25.63	12.18	669.24	105.33	1093.03
40.85	22.35	109.49	54.82	28.89	79.99	17.81	10.75	267.53	34.45	897.09	38.53	24.21	73.72	49.55	40.65	55.7	27.03	13.03	215.39	36.46	347.1
40.68	21.38	97.04	49.32	28.7	84.81	19.5	11.3	512.44	48.25	685.56	39.28	22.85	65.64	38.72	40.55	49.1	26.3	13.59	218.58	51.52	301.55
40.44	22.95	97.37	52.19	27.76	81.02	17.91	11.02	396.75	47.46	514.03	37.43	22.7	64.94	46.67	42.17	49.19	24.71	12.19	256.84	54.49	371.53
40.59	22.27	95.62	52.63	28.41	78.46	19.7	11.68	666.16	73.7	1374.25	37.5	22.7	67.74	50.76	41.9	49.65	24.49	12.57	260.75	45.92	390.61
41.62	22.05	92.98	53.61	29.34	83.42	20.72	11.44	309.21	30.35	806.52	36.47	22.35	67.72	49.43	41.46	55.25	22.83	12.06	267.67	58.28	377.07
42.5	21.66	98	47.96	30.39	79.94	20.49	11.01	657.43	65.83	1214.38	36.14	21.93	68.74	46.99	39.68	50.84	23.76	12.79	304.92	56.72	450.42
42.68	20.82	109.76	45.28	29.64	82.89	20.08	10.76	421.06	50.64	1285.67	36.98	22.87	63.07	47.84	40.21	48.87	23.55	12.61	264.71	45.49	439.68
40.56	21.48	103.56	61.56	27.3	89.46	20.18	11.38	447.88	46.75	1081.77	40.13	22.39	93.58	52.48	41.42	43.83	22.54	11.38	282.29	54.97	409.58
41.42	21.74	93.73	58.09	27.62	79.36	21.46	11.55	442.8	56.48	1217.75	37.84	21.9	66.34	46.81	40.01	49.16	20.51	12.68	266.7	54.82	404.28
41.08	22.73	98.82	54.82	28.18	84.16	21.55	10.97	654.47	73.36	1433.51	38.58	22.01	83.64	60.19	37.92	45.41	21.17	11.44	234.4	42.24	390.1
40.47	21.86	89.73	46.71	28.4	75.96	18.3	9.98	562.63	60.69	1039.06	38.72	21.7	82.74	56.63	41.53	53.59	22.61	12.2	262.49	60.4	372.27
39.55	22.42	116.84	51.03	30.16	77.26	21.23	11.12	564.03	59.12	1432.43	37.95	22.4	71.44	48.19	42.56	52.35	20.6	15.56	325.97	63.2	457.19
40.37	21.07	90.36	45.32	29.88	72.38	20.85	10.33	590.14	66.86	1487.54	37.58	26.73	78.79	54.22	39.86	42.39	22.68	9.22	341.66	59.1	556.78
39.88	22.86	80.37	57.22	29.17	84.24	22.64	10.02	627.2	50.52	1556.06	35.91	26.25	84.68	67.09	38.84	46.44	22.87	5.8	343.62	65.29	590.44
39.74	22.22	97.6	55.52	27.7	77.68	19.68	11.92	503.29	53.19	1043.89	38.24	26.3	73.17	59	40.19	49.28	21.22	6.41	351.91	60.53	578.25
41.78	20.55	95.55	52.35	29.85	77.06	21.42	13.84	692.04	68.81	1277.93	38.25	25.67	73.98	60.22	38.63	45.16	19.94	7.15	261.61	51.34	406.43
40.84	22.04	108.9	74.68	28.75	83.99	18.37	9.11	707.12	73.73	1514.9	36.06	26.73	81.24	69.16	37.75	44.78	22.41	8.61	356.13	65.38	609.82
40.86	20.94	92.77	57.07	29.48	84.99	20.06	11.16	545.68	67.39	1226.58	39.83	25.11	84.56	71.8	36.67	46.63	21.95	9.03	427.17	63.02	630.22
41.74	21.43	101.26	59.35	28.94	77.18	20.21	12.78	464.45	54.17	972.86	38.39	24.67	76.46	60.4	40.66	44.77	20.12	8.52	317.22	63.52	497.34
40.28	20.98	107.08	61.7	30.84	75.87	22.65	14.18	586.34	57.48	1154.38	39.36	24.35	85.37	64.91	39.21	49.2	20.6	9	345.82	57.93	627.19
40.67	21.06	101.68	62.75	28.83	80.73	19.14	14.84	664.86	70.7	1612.56	39.04	23.94	66.21	60.85	41.8	45.99	16.94	8.72	341.03	63.59	529.63
41.8	21.47	99.46	60.41	29.16	81.79	18.97	14.17	646.94	66.29	1423.89	37.21	23.78	91.15	69.1	36.53	44.63	13.8	9.4	415.14	75.24	610.19
39.4	20.71	89.7	58.99	29.9	81.88	23.32	14.46	501.83	49.86	968.77	38.35	23.89	57.33	45.3	41.4	45.42	15.54	8.66	292.89	57.3	436.21
40.5	20.78	107.46	62.01	28.18	85.59	19.72	11.01	689.62	69.6	1370.43	38.27	23.93	77.54	62.75	35	44.33	14.64	8.27	473.58	60.02	751.47
